# Supplementary material for: Long COVID Syndrome and Cardiovascular Manifestations: A Systematic Review and Meta-Analysis
Source: Diagnostics (Basel). 2023 Jan 29;13(3):491. doi: 10.3390/diagnostics13030491 (PMC9913936; doi:10.3390/diagnostics13030491)
Supplement: Supplementary file 1 [file diagnostics-13-00491-s001.zip]

Archive with 1 entries (1 files):
- diagnostics-2119275-supplementary.pdf
